# Supplementary material for: Synthesis, Characterization and Application of Amine-Functionalized Hierarchically Micro-Mesoporous Silicon Composites for CO2 Capture in Flue Gas
Source: Molecules. 2022 May 26;27(11):3429. doi: 10.3390/molecules27113429 (PMC9182193; doi:10.3390/molecules27113429)
Supplement: Supplementary file 1 [file molecules-27-03429-s001.zip]

Archive with 1 entries (1 files):
- molecules-1738446-supplementary.pdf
